# Supplementary material for: Odor Identification Test in Idiopathic REM-Behavior Disorder and Parkinson's Disease in China
Source: PLoS One. 2016 Aug 2;11(8):e0160199. doi: 10.1371/journal.pone.0160199 (PMC4970766; doi:10.1371/journal.pone.0160199)
Supplement: S1 Table — (XLSX) [file pone.0160199.s001.xlsx]

## Sheet: S1 Table
S1 Table. Additional Clinical Information in the Odor Identification Test.
	iRBD patients
	(N = 54)
PSG results
Tonic EMG activity index/chin	16.08(10.08,24.94)
Phasic EMG activity index/chin	11.65(5.63,27.69)
Tonic EMG activity index/legs	11.21(7.68, 16.97)
Phasic EMG activity index/legs	5.14(1.95, 11.08)
Patients with either abnormal phasic or tonic EMG activity in REM sleep (%,missing value)	32(66.7%, 6)
PLMI	4.45(1.15, 34.95)
AHI	3.85(0.80, 10.75)
Comorbidities
OSA (%, missing value)	22(42.3%, 2)
Mild	15(28.8%)
Moderate	5(9.6%)
Severe	2(3.8%)
PLMS(%, missing value)	19(36.5%, 2)
	PD patients
	(N = 54)
UPDRS III	20(15, 28)
Missing value	1
Data for continuous variables presented as medium (inter-quartile range).
PSG = polysomnography; EMG = electromyography; REM = rapid eye movement;PLMI = periodic limb movement index;AHI = apnea-hypopnea index;OSA = obstructive sleep apnea;PLMS = periodic limb movement syndrome;UPDRS = Unified Parkinson’s Disease Rating Scale
