# Supplementary material for: Odor Identification Test in Idiopathic REM-Behavior Disorder and Parkinson's Disease in China
Source: PLoS One. 2016 Aug 2;11(8):e0160199. doi: 10.1371/journal.pone.0160199 (PMC4970766; doi:10.1371/journal.pone.0160199)
Supplement: S2 Table — (XLSX) [file pone.0160199.s002.xlsx]

## Sheet: table 2
S2 Table. Effect Sizes of the variants in the Odor Identification Test
	iRBD vs. HC	PD vs. HC	PD vs. iRBD
The Sniffin' Sticks screening 12 test
Identification scoresa	3(1.75, 4)	4(3, 6)	2(0, 3)
Orangeb	0.185	0.463	0.278
Leatherb	0.296	0.333	0.037
Cinnamonb	0.167	0.148	-0.019
mintb	0.333	0.463	0.13
Bananab	0.333	0.389	0.056
Lemonb	0.278	0.278	0
Liquoriceb	0.13	0.371	0.241
Coffeeb	0.185	0.574	0.389
Cloveb	0	0.223	0.223
Pineappleb	0.277	0.426	0.149
Roseb	0.445	0.315	-0.13
Fishb	0.259	0.425	0.166
The validation of the brief odor identification test
Identification scoresa	2(0, 2)	2(2, 3)	1(0, 2)
Coffeeb	0.285714	0.628571	0.342857
Orangeb	0.4	0.485714	0.0857143
mintb	0.2	0.542857	0.342857
Pineappleb	0.228571	0.371429	0.142857
Fishb	0.257143	0.428571	0.171429
a Effect size for non-normal data presented as medium of the difference of identification score in each pair(inter-quartile range).
b Effect size for each odor presented as rate differences.
